# Supplementary material for: Comparing Nutrient Profiles of Meat and Fish with Plant-Based Alternatives: Analysis of Nutrients, Ingredients, and Fortification Patterns
Source: Nutrients. 2024 Aug 16;16(16):2725. doi: 10.3390/nu16162725 (PMC11357199; doi:10.3390/nu16162725)
Supplement: Supplementary file 1 [file nutrients-16-02725-s001.zip]

Archive with 1 entries (1 files):
- nutrients-3148866-supplementary.pdf
